# Supplementary material for: Plasma-Activated CO2 Dissociation to CO in Presence of CeO2 Mesoporous Catalysts
Source: Molecules. 2025 Nov 6;30(21):4312. doi: 10.3390/molecules30214312 (PMC12611055; doi:10.3390/molecules30214312)
Supplement: Supplementary file 1 [file molecules-30-04312-s001.zip]

Archive with 1 entries (1 files):
- molecules-3961082-supplementary.pdf
